# Supplementary material for: Cortical encoding of melodic expectations in human temporal cortex
Source: eLife. 2020 Mar 3;9:e51784. doi: 10.7554/eLife.51784 (PMC7053998; doi:10.7554/eLife.51784)
Supplement: Supplementary file 4. — Dots indicate ECoG channels. Red dots indicate channels that were responsive to the music input. [file elife-51784-supp4.zip]

Archive with 1 entries (1 files):
- Patient3_coverage.fig
